# Supplementary material for: Integrating GWAS and transcriptomics to identify candidate genes conferring heat tolerance in rice
Source: Front Plant Sci. 2023 Jan 9;13:1102938. doi: 10.3389/fpls.2022.1102938 (PMC9868562; doi:10.3389/fpls.2022.1102938)
Supplement: Supplementary file 2 [file Table_1.xlsx]

## Sheet: Supplementary Table S1
Table S1. 620 rice accessions used in this study and their heat tolerance at the seedling stage.
ID	Accession name	K9 group in 3K-RG	Region of origin	Survival rate (SR, %)	Leaf score of heat tolerance (SHT)	Haplotype of LOC_Os07g48710
CX10	Gang 46B	XI-1A	EAS	29.1667	7.875	NA
CX11	Gumei 2	GJ-adm	EAS	93.75	4.58333	NA
CX12	Huagengxian 74	XI-adm	EAS	95.8333	3.25	Hap3
CX14	Chennong 265	GJ-tmp	EAS	60.1389	6.26646	Hap2
CX25	Cisanggarung	XI-1B	SER	97.9167	3.79167	Hap1
CX27	Khazar	XI-adm	WAS	95.8333	3.16667	NA
CX32	Manauthukha	GJ-adm	SEA	100	3.33333	Hap3
CX33	Shwe Thwe Yin Hyv	XI-1B	SEA	91.6667	4.66667	Hap3
CX37	OM 997	XI-1B	SEA	100	2.54333	NA
CX42	IR 68552-55-3-2	XI-adm	SER-IRRI	86.9444	4.09911	Hap4
CX44	IR 58025 B	XI-1B	SER-IRRI	87.5	4.25	Hap3
CX45	Dhan 4	XI-1B	SAC	97.7778	3.08889	Hap1
CX46	Pusa (Basmati 1)	admix	SAW	100	3.33333	Hap1
CX47	Diangeng	GJ-tmp	EAS	85.4167	4.25	NA
CX48	PT 60	XI-adm	EAS	100	3.66667	Hap3
CX49	NAN-29-2	GJ-tmp	EAS	35.4167	7.625	NA
CX51	Babaomi	XI-adm	EAS	95.8333	3.5625	NA
CX52	Diandun 502	XI-adm	EAS	95.2381	3.57143	Hap3
CX53	Jiangxisimiao	XI-adm	EAS	97.9167	3.75	Hap1
CX54	Linyitangdao	XI-adm	EAS	22.9167	8.33313	Hap1
CX56	Yunguang 8	GJ-tmp	EAS	95.8333	4.54167	Hap2
CX57	Zhongchao 123	GJ-tmp	EAS	47.9167	7.83333	Hap2
CX58	Giza 159	GJ-tmp	NAF	95.8333	2.58333	Hap2
CX59	Milagrosa, Zawa Banday	Bas	SER-IRRI	72.9167	6.83229	Hap1
CX60	Basmati	XI-1B	SAC	87.5	5.5	NA
CX63	Jhona 349	Aus	SAC	100	4.29333	Hap1
CX65	Domsiah	Bas	WAS	75	5.85417	Hap2
CX66	Tarom molaii	Bas	WAS	39.5238	7.09524	Hap2
CX68	MR 106	XI-adm	SER	81.25	4.62521	NA
CX70	MR 77 (Seberang)	XI-adm	SER	100	1.33333	Hap1
CX71	Innmayebaw	XI-3	SER	52.7778	7.81944	Hap1
CX93	TGMS 29	XI-adm	SAC	100	3.58667	Hap3
CX94	Swarna	XI-adm	SAC	83.3333	5	Hap1
CX97	Budda	XI-1B	SAC	58.3333	6.75	Hap1
CX99	Doddi	XI-2	SAC	81.25	5.08333	Hap1
CX100	Palung 2	XI-1B	SAC	97.9167	4.45833	Hap3
CX101	Hei Mi Chan	XI-1A	EAS	85.1389	4.92778	Hap1
CX102	Tek Si Chut	XI-1A	EAR	81.25	4.58333	Hap1
CX103	Rubio	admix	SAM	97.9167	4.125	Hap1
CX104	Sadri rice 1	Bas	WAS	87.5	4.875	NA
CX106	SAL BUI BAO	GJ-trp	SEA	97.9167	3.79167	Hap4
CX108	Ziri	admix	SAC	79.7619	5.28643	NA
CX111	Giza 14	GJ-trp	NAF	33.3333	8.10354	Hap4
CX113	Biniapan	GJ-trp	na	83.6264	6.46152	Hap4
CX114	Guang Lu Ai 4	XI-1A	EAS	89.5833	5.41667	Hap3
CX115	Yun hui 72	XI-adm	EAS	95.5556	5.22133	Hap1
CX116	Wudadaozhong	GJ-tmp	EAR	80.2778	4.18333	Hap2
CX117	IR 65600-27-1-2-2	XI-adm	SER-IRRI	100	4.28333	Hap3
CX118	Yetuozai	XI-adm	EAS	97.9167	3.79167	Hap3
CX120	TKM 6	XI-adm	SAC	97.4228	3.77963	Hap1
CX121	Guang122	XI-1B	EAS	97.9167	3.375	Hap3
CX122	Tai-Zhong-Xian 10	XI-adm	EAR	93.75	3.04083	Hap3
CX123	Yu Qiu Gu	XI-1A	EAS	91.6667	3.5	Hap1
CX124	IR 71466-75-3-B-1	XI-adm	SER-IRRI	95.6944	3.25833	Hap3
CX125	CAOZHAO-2	XI-1B	EAS	97.9167	2.45833	Hap3
CX130	CHIPDA	XI-2	SAC	95.8333	6.12458	Hap1
CX131	ZALE	XI-1A	SEA	85.2778	5.67285	Hap3
CX132	AP 423	GJ-trp	SAC	74.5833	6.35487	Hap4
CX133	Zhengshan97	XI-1A	EAS	95.8333	2.75167	Hap3
CX134	IRBB 7	XI-1B	SER-IRRI	93.6111	4.29018	Hap3
CX138	Qd_441	GJ-adm	EAS	76.9444	4.16936	Hap2
CX139	Amareles	GJ-adm	EUR	72.3214	4.99467	Hap2
CX141	Padi Siam Kuning	XI-3	SER	46.875	7.5	Hap1
CX144	Hta 7204	XI-adm	SEA	89.5833	4.16667	Hap1
CX145	Minghui 63	XI-adm	EAS	97.9167	3.08333	Hap3
CX147	Seberang	XI-adm	SER	100	1.66667	Hap1
CX150	Chorofa	XI-1B	SER-IRRI	97.9167	4.75	Hap3
CX151	AZUCENA	GJ-trp	SER-IRRI	97.619	3.14286	NA
CX153	Jalmagna	XI-2	SAC	100	3.08333	Hap1
CX156	MR 84	XI-adm	SER	65.9722	6.54167	Hap3
CX157	PTB 33	XI-adm	SAC	95.8333	4.96	Hap1
CX158	Shwe War Tun	XI-3	SEA	89.5833	5.50125	NA
CX161	IR 42	XI-1B	SER-IRRI	95.8333	5.16667	Hap3
CX162	TN1	XI-1A	EAR	89.5833	3.91604	Hap3
CX165	Wuyugeng 3	GJ-tmp	EAS	83.3333	3.54271	Hap2
CX182	SLG 1	XI-adm	EAR	93.4722	3.39167	Hap3
CX211	M 3122	GJ-tmp	EAS	93.75	3.29167	Hap2
CX212	Nongken 58	GJ-tmp	EAR	72.9167	4.875	Hap2
CX213	Chennong 89366	GJ-tmp	EAS	68.75	5.04167	Hap2
CX219	FL 478	XI-adm	SER-IRRI	97.7778	1.82222	Hap1
CX220	IRAT 109	GJ-trp	WAF	97.9167	1.8125	Hap2
CX221	Zhongyouzao 81	XI-adm	EAS	84.5833	4.95	Hap3
CX230	IR 64-IL	XI-1B	SER-IRRI	95.8333	4.91667	Hap3
CX231	IR 52561-UBN-1-1-2	XI-adm	SER-IRRI	68.75	5.625	Hap3
CX232	IR 55419-04	XI-adm	SER-IRRI	42.0833	7.48233	Hap3
CX233	IR 58821-23-1-3-1	XI-adm	SER-IRRI	79.1667	5.83333	Hap1
CX234	IR 62266-42-6-2	XI-adm	SER-IRRI	93.75	5.41625	Hap3
CX237	B 6136-3-TB-0-1-5	XI-1B	SER	70.4167	6.425	Hap1
CX238	BW 311-9	XI-1B	IOC	91.25	5.662	Hap1
CX241	IAC 47	GJ-trp	SAM	84.7222	5.61111	Hap4
CX242	IR 47686-4-4-B-1	admix	SER-IRRI	64.5833	5.87417	Hap4
CX243	IR 47686-6-2-1-1	GJ-trp	SER-IRRI	97.9167	2.435	NA
CX247	IRAT 144	XI-adm	WAF	77.0833	5.83333	NA
CX269	IAC 165	GJ-trp	SAM	91.1859	4.11218	Hap4
CX303	LX 2007	XI-adm	EAS	85.119	3.56464	Hap3
IRIS_313-8244	POKKALI::IRGC 8948-1	XI-2	IOC	0	9	Hap1
IRIS_313-8277	K 2 C 14::IRGC 68549-1	GJ-trp	WAF	68.75	5.84375	Hap4
IRIS_313-8279	SAWAH::IRGC 71612-1	GJ-trp	SER	42.1875	7.3125	Hap4
IRIS_313-8302	KAMJA::IRGC 62171-1	admix	SAE	56.25	7.33333	NA
IRIS_313-8303	SURMATIYA::IRGC 74779-1	XI-2	SAC	1.5625	8.96875	Hap2
IRIS_313-8305	URAIBOOL::IRGC 52785-1	XI-2	SAC	27.8125	8.44375	Hap2
IRIS_313-8332	ARC 15091::IRGC 43048-1	XI-adm	SAC	59.375	6.5625	Hap1
IRIS_313-8368	MENTIK TJERE BELUT::IRGC 18254-1	XI-adm	SER	15.625	8.6875	Hap1
IRIS_313-8380	SAN CHIAO TSWEN::IRGC 1565-1	XI-1A	EAS	34.375	7.9375	Hap1
IRIS_313-8381	PURAK SIRIBA::IRGC 71598-1	GJ-trp	SER	98.4375	2.09375	NA
IRIS_313-8383	GENE::IRGC 67434-1	XI-adm	SER	14.0625	8.53125	Hap1
IRIS_313-8386	ARC 10812::IRGC 21074-1	XI-adm	SAC	4.6875	8.75	Hap1
IRIS_313-8392	IR 2003-P7-7-4-2::IRGC 32671-1	XI-1B	SER-IRRI	0	9	Hap1
IRIS_313-8399	68-2::IRGC 14546-1	GJ-tmp	EUR	1.5625	8.96875	Hap2
IRIS_313-8409	SOM NGHE AN::IRGC 60751-1	XI-adm	SEA	3.125	8.8125	Hap1
IRIS_313-8414	ARC 18202::IRGC 42328-1	XI-adm	SAC	3.125	8.875	Hap1
IRIS_313-8433	CHANG LE SAN SHU ZAO::IRGC 63561-1	XI-1A	EAS	0	9	Hap3
IRIS_313-8436	PIKTO MAMAS::IRGC 18487-1	GJ-trp	SER	7.8125	8.84375	Hap4
IRIS_313-8437	IRRIBINI::IRGC 49094-1	XI-adm	SAE	40	7.01667	Hap1
IRIS_313-8439	KENDINGA 5 (H)::IRGC 60310-1	GJ-trp	SER	56.7708	6.35417	Hap4
IRIS_313-8444	M 203::IRGC 76309-1	GJ-tmp	NAM	38.9583	6.975	Hap2
IRIS_313-8450	498-2A BR 8::IRGC 5891-1	XI-2	SAC	16.6667	8.625	Hap1
IRIS_313-8453	ARC 18597::IRGC 43299-1	XI-adm	SAC	12.5	8.75	Hap1
IRIS_313-8458	ARC 18175::IRGC 42316-1	XI-adm	SAC	91.6667	4	Hap1
IRIS_313-8474	PAH WEAN::IRGC 78276-1	XI-3	SEA	59.375	5.6875	Hap1
IRIS_313-8481	DAN YAN NUO::IRGC 4860-1	GJ-tmp	EAS	22.9167	7.875	NA
IRIS_313-8498	ARC 7091::IRGC 20491-1	Bas	SAC	0	9	NA
IRIS_313-8509	PUILLIPINA KATARI::IRGC 77293-1	XI-2	SAE	0	9	Hap2
IRIS_313-8514	DAA MANSA::IRGC 67559-1	XI-1B	WAF	45.8333	7.875	Hap3
IRIS_313-8519	MANDASHERPO::IRGC 64913-1	GJ-sbtrp	SAE	9.375	8.8125	Hap2
IRIS_313-8565	YAHNG LEU::IRGC 78279-1	GJ-sbtrp	SEA	0	9	Hap2
IRIS_313-8571	ES 21::IRGC 56171-1	XI-3	EAF	73.4375	3.375	Hap1
IRIS_313-8572	ONOY::IRGC 55418-1	GJ-trp	SER	60.1042	6.79792	Hap2
IRIS_313-8578	KHAU TRA BONG::IRGC 78342-1	GJ-sbtrp	SEA	31.25	8.375	Hap2
IRIS_313-8580	DAM::IRGC 23710-1	GJ-sbtrp	SEA	26.4583	8.00417	Hap2
IRIS_313-8586	PLI KHAO::IRGC 64596-1	XI-3	SEA	16.6667	8.45833	Hap1
IRIS_313-8595	MAKALIOKA STANDARD::IRGC 12768-1	XI-2	IOC	90.625	3.90625	Hap4
IRIS_313-8603	ARC 12884::IRGC 22417-1	XI-adm	SAC	0	9	Hap1
IRIS_313-8608	SI HAO NDURIA::IRGC 66649-1	XI-3	SER	95.8333	3.91667	Hap1
IRIS_313-8614	RAJHUSAI (ACR 12)::IRGC 53630-1	XI-2	SAC	0	9	Hap1
IRIS_313-8616	IR 5494 (BPH 1)::IRGC 24484-1	XI-1B	SER-IRRI	89.5833	5.95833	Hap3
IRIS_313-8621	ARC 11663::IRGC 42695-1	XI-1B	SAC	0	9	Hap1
IRIS_313-8622	XITTO::IRGC 6671-1	XI-2	SAC	26.5625	8.125	Hap1
IRIS_313-8627	PRELUDE::IRGC 1790-1	GJ-trp	NAM	70.3125	6.96875	Hap2
IRIS_313-8637	BALINGMI::IRGC 62156-1	GJ-sbtrp	SAE	23.9583	7.85432	Hap2
IRIS_313-8638	Na souan::IRGC 11889-1	XI-3	SEA	3.125	8.78125	Hap1
IRIS_313-8643	DAJA::IRGC 17440-1	XI-3	SER	70.8333	5.83333	Hap1
IRIS_313-8645	PAI YI PING::IRGC 1368-1	XI-1A	EAS	0	9	Hap3
IRIS_313-8674	HAWM KRUA::IRGC 64333-1	XI-3	SEA	37.5	7.59375	NA
IRIS_313-8679	JAO LEUANG::IRGC 65866-1	XI-3	SEA	45.3125	7.09375	Hap1
IRIS_313-8699	BALASURIYA A::IRGC 66509-1	XI-adm	IOC	27.2917	7.93958	Hap1
IRIS_313-8717	BAZAIL::IRGC 27526-1	XI-adm	SAE	25	8.5	Hap1
IRIS_313-8723	KUTAI PAYA::IRGC 19528-1	XI-3	SER	25	7.29688	NA
IRIS_313-8725	PULUT BARAYA::IRGC 27393-1	XI-3	SER	0	9	Hap1
IRIS_313-8727	T 315::IRGC 54792-1	XI-2	SAC	0	9	Hap1
IRIS_313-8731	NIBARI::IRGC 67742-1	XI-2	SAC	36.6667	7.87708	Hap1
IRIS_313-8732	WP 36::IRGC 55278-1	XI-1B	SEA	0	9	Hap3
IRIS_313-8735	NEP NGAU::IRGC 78369-1	GJ-adm	SEA	71.875	6.53125	Hap2
IRIS_313-8737	SADAJIRA 19-287::IRGC 38320-1	XI-2	SAE	62.5	6.8125	Hap1
IRIS_313-8739	TAI 6::IRGC 69058-1	admix	WAF	90	4.03333	Hap4
IRIS_313-8743	NIAO YAO::IRGC 5496-1	XI-adm	EAR	64.0625	7	Hap1
IRIS_313-8744	REMOL::IRGC 18624-1	XI-3	SER	0	9	NA
IRIS_313-8745	SD 120 SELN (CI 12320)::IRGC 1667-1	GJ-trp	CAM	68.75	5.75	Hap4
IRIS_313-8751	HNANWA::IRGC 33118-1	XI-3	SEA	96.875	2.125	Hap1
IRIS_313-8754	TYPE 50::IRGC 74782-1	XI-2	SAC	0	9	Hap1
IRIS_313-8755	NORIN 6::IRGC 2633-1	GJ-tmp	EAR	14.0625	8.59375	Hap2
IRIS_313-8757	NIRGUNI::IRGC 61127-1	XI-2	SAC	25.2778	8.49444	Hap1
IRIS_313-8765	TIMMURAY::IRGC 67857-1	Bas	SAE	0	9	Hap2
IRIS_313-8769	KOSAGI::IRGC 57692-1	GJ-trp	WAF	71.875	5.125	Hap4
IRIS_313-8778	SUP BLUE ROSE::IRGC 1739-1	GJ-trp	NAM	81.25	4.9375	Hap4
IRIS_313-8783	105::IRGC 40896-1	admix	IOC	28.125	8.34375	NA
IRIS_313-8803	TEXAS PATNA::IRGC 1797-1	GJ-trp	NAM	56.25	7.125	Hap4
IRIS_313-8812	RELLY::IRGC 14623-1	XI-3	SER	1.5625	8.96875	NA
IRIS_313-8815	JANA (NAM)::IRGC 64897-1	GJ-sbtrp	SAE	8.22917	8.83542	NA
IRIS_313-8833	SIMET 2::IRGC 25734-1	XI-3	SER	0	9	Hap1
IRIS_313-8844	ARC 14060::IRGC 41374-1	XI-2	SAC	25.2083	8.49583	Hap1
IRIS_313-8846	BAIANG 6::IRGC 6129-1	XI-adm	SER	14.5833	8.41667	Hap1
IRIS_313-8850	ASHMBER::IRGC 27522-1	XI-2	SAE	65.625	7.25	Hap1
IRIS_313-8854	CHAKOL::IRGC 77226-1	XI-2	SAE	46.875	6	Hap1
IRIS_313-8856	S 201::IRGC 55230-1	GJ-tmp	NAM	20.3125	7.84375	Hap2
IRIS_313-8857	KAMNAM::IRGC 64902-1	GJ-sbtrp	SAE	7.8125	8.8125	Hap2
IRIS_313-8865	PADI SEPAH::IRGC 48803-1	GJ-trp	SER	0	9	Hap4
IRIS_313-8876	DELITUS::IRGC 5769-1	GJ-trp	EUR	42.1875	7.3125	Hap4
IRIS_313-8884	E WAWNG::IRGC 71140-1	GJ-sbtrp	SEA	62.5	7.25	Hap2
IRIS_313-8889	LU MAO ZHAN::IRGC 68159-1	XI-adm	EAS	3.125	8.9375	NA
IRIS_313-8894	LEKATAN::IRGC 71554-1	GJ-trp	SER	4.6875	8.90625	Hap4
IRIS_313-8895	LEUANG DAM::IRGC 78267-1	XI-3	SEA	32.8125	7.6875	NA
IRIS_313-8900	ARC 14654::IRGC 41663-1	XI-2	SAC	14.0625	8.6875	Hap2
IRIS_313-8909	FAYA MOSHI::IRGC 69653-1	XI-3	EAF	6.25	8.75	Hap1
IRIS_313-8914	E 2040::IRGC 67968-1	XI-adm	EAS	18.9732	8.33482	Hap3
IRIS_313-8920	PATALASAFED SUNGHAWADO::IRGC 61133-1	XI-2	SAC	3.22917	8.93542	Hap1
IRIS_313-8921	PUTTIGE::IRGC 52588-1	Unknown	SAC	3.125	8.9375	Hap1
IRIS_313-8923	CALIFORNIA BELLE::IRGC 66836-1	GJ-trp	NAM	56.7468	6.51138	Hap2
IRIS_313-8924	KUTTA::IRGC 52184-1	XI-2	SAC	6.35417	8.74583	Hap1
IRIS_313-8925	KURULUTUDU::IRGC 36304-1	XI-2	IOC	3.125	8.90625	Hap1
IRIS_313-8930	MUKKALA BAZAL::IRGC 77279-1	XI-1B	SAE	7.8125	8.65625	NA
IRIS_313-8932	PATISAIL::IRGC 37562-1	XI-3	SAE	16.6667	8.33333	Hap1
IRIS_313-8940	FU ZAO XIAN::IRGC 63619-1	XI-1A	EAS	0	9	Hap3
IRIS_313-8946	ARC 11524::IRGC 42672-1	XI-adm	SAC	0	9	Hap1
IRIS_313-8955	LASAT PUTIH::IRGC 44076-1	GJ-trp	SER	60.9375	5.31375	NA
IRIS_313-8956	RADEN KARAMUNTING::IRGC 20098-1	XI-3	SER	1.5625	8.9375	Hap1
IRIS_313-8957	BAM 9::IRGC 6179-1	XI-2	SAC	54.4792	7.07083	Hap1
IRIS_313-8960	BLUEBONNET::IRGC 1799-1	GJ-trp	NAM	90.625	4.40625	Hap4
IRIS_313-8967	ARC 12576::IRGC 22163-1	XI-adm	SAC	20.8333	8.54167	Hap3
IRIS_313-8968	KALU ILANKALAYAN::IRGC 36270-1	XI-2	IOC	71.875	5.6875	Hap1
IRIS_313-8976	SKY BONNET::IRGC 66759-1	GJ-trp	NAM	72.8125	5.81266	Hap4
IRIS_313-8980	E DAW HAWM::IRGC 47938-1	XI-3	SEA	65.625	4.81313	NA
IRIS_313-8982	ARC 18112::IRGC 42274-1	XI-adm	SAC	41.25	7.83125	Hap1
IRIS_313-8985	KHAO' HAWM::IRGC 78257-1	XI-3	SEA	50	6.59375	NA
IRIS_313-8988	BANIKAT::IRGC 67720-1	XI-2	SAC	4.6875	8.8125	Hap1
IRIS_313-8994	ARC 14064::IRGC 41377-1	XI-adm	SAC	51.5625	7.75	Hap1
IRIS_313-8996	SRAU SENG::IRGC 30290-1	XI-3	SEA	29.6875	8.1875	NA
IRIS_313-8999	ARC 11430 B::IRGC 14567-1	GJ-sbtrp	SAC	48.4375	7.28125	Hap2
IRIS_313-9005	TJERE SUGI::IRGC 16650-1	XI-3	SER	81.8803	4.44274	Hap1
IRIS_313-9019	KAM PAI::IRGC 78245-1	XI-3	SEA	45.3125	6.84375	NA
IRIS_313-9023	CR 60-10::IRGC 15777-1	XI-adm	SAC	60.9375	5.875	Hap1
IRIS_313-9032	KHAO GRADOOK CHAHNG::IRGC 17111-1	XI-1B	SEA	12.0942	8.47078	Hap1
IRIS_313-9044	IR 2071-586-5-6-3::IRGC 39291-1	XI-1B	SER-IRRI	0	9	Hap3
IRIS_313-9048	TSCHINANANGKA::IRGC 64935-1	GJ-sbtrp	SAE	0	9	Hap2
IRIS_313-9053	ARC 12536::IRGC 41068-1	admix	SAC	73.0208	6.11042	Hap1
IRIS_313-9054	BIDAPIK::IRGC 43354-1	XI-3	SER	83.3333	5.41667	Hap1
IRIS_313-9062	MAE MAI LUD NI::IRGC 66065-1	XI-3	SEA	17.9487	8.28205	Hap1
IRIS_313-9065	PAI CHUEH CHIU LIU::IRGC 34259-1	XI-1A	EAS	53.125	6.40625	Hap3
IRIS_313-9066	AUS 177::IRGC 29009-1	XI-1B	SAE	35.9375	7.90625	Hap1
IRIS_313-9067	BHOJON KOLPO::IRGC 31727-1	XI-2	SAE	12.5	8.75	Hap1
IRIS_313-9070	KONTOL 86::IRGC 14281-1	XI-3	SER	0	9	NA
IRIS_313-9072	MUTA GANJE::IRGC 26744-1	XI-2	SAE	20.8333	8.54167	Hap2
IRIS_313-9081	TAKAO MOCHI::IRGC 2564-1	GJ-tmp	EAR	1.5625	8.90625	Hap2
IRIS_313-9101	DARAWAL::IRGC 71514-1	admix	SER	89.0625	3.40547	NA
IRIS_313-9111	XIA ZHI BAI::IRGC 53437-1	XI-1A	EAS	17.2421	8.47103	Hap3
IRIS_313-9112	LEUANG YAI 344::IRGC 651-1	XI-3	SEA	39.6875	7.44375	Hap1
IRIS_313-9114	LEUANG 28-1-87::IRGC 874-1	XI-adm	SEA	23.4375	8.18766	Hap1
IRIS_313-9115	LEUANG YAI 29-12-2::IRGC 881-1	XI-3	SEA	34.375	7.53125	Hap1
IRIS_313-9116	LEUANG YAI 2 B 72::IRGC 882-1	XI-3	SEA	40.625	7	NA
IRIS_313-9119	LEUANG YAI 29-12-46::IRGC 24397-1	XI-3	SEA	26.7857	7.92857	Hap1
IRIS_313-9120	SONAPATNAI::IRGC 46695-1	admix	SAC	0	9	Hap1
IRIS_313-9121	KHAO LEUANG RAI::IRGC 48168-1	XI-2	SEA	37.5	6.90656	NA
IRIS_313-9123	LEUANG GLIANG::IRGC 71271-1	GJ-sbtrp	SEA	16.6667	8.625	Hap1
IRIS_313-9129	LAYANDABU::IRGC 25214-1	GJ-trp	SER	34.2113	7.82563	Hap4
IRIS_313-9139	GOJOL GORIA::IRGC 26629-1	XI-2	SAE	40.3125	7.54375	NA
IRIS_313-9148	BADAL 1163::IRGC 32796-1	XI-2	SAE	14.0625	8.71875	Hap1
IRIS_313-9160	THIERNO BANDE::IRGC 16009-1	XI-3	WAF	3.125	8.9375	NA
IRIS_313-9172	ARC 7229::IRGC 12331-1	Bas	SAC	11.3542	8.73958	Hap2
IRIS_313-9174	KUSHIARA::IRGC 34709-1	XI-2	SAE	18.75	8.25	Hap1
IRIS_313-9176	ARC 11359::IRGC 21348-1	GJ-adm	SAC	56.2099	6.71554	Hap2
IRIS_313-9184	XI GAN JING REN::IRGC 60035-1	XI-adm	EAS	35.9375	7.5	Hap1
IRIS_313-9188	TUMBA::IRGC 66681-1	XI-3	SER	0	9	Hap1
IRIS_313-9190	CODE NO 31323::IRGC 46907-1	XI-adm	SAC	1.5625	8.9375	NA
IRIS_313-9193	EAN 4 C 1::IRGC 26016-1	GJ-adm	SAM	7.8125	8.84375	Hap2
IRIS_313-9197	GABAHSI RASAKI C 90::IRGC 49647-1	XI-3	SAC	9.375	8.75	NA
IRIS_313-9201	ARC 6044::IRGC 12190-1	GJ-trp	SAC	6.25	8.875	Hap2
IRIS_313-9204	CHI SHENG TAO::IRGC 4606-1	XI-1A	EAS	26.5625	8.21875	Hap1
IRIS_313-9208	KACIK TARAM::IRGC 35310-1	XI-3	SER	57.8125	7.09359	Hap1
IRIS_313-9218	KALO CHAKOL::IRGC 77258-1	XI-2	SAE	78.125	5.0625	NA
IRIS_313-9227	WP 65::IRGC 36526-1	XI-1B	SEA	7.8125	8.53125	Hap3
IRIS_313-9228	HOKUSETSU::IRGC 65705-1	GJ-tmp	EAR	0	9	Hap2
IRIS_313-9233	CHUNG YI::IRGC 1427-1	GJ-tmp	EAS	45.5357	7.17857	NA
IRIS_313-9239	RIMBUN::IRGC 43741-1	GJ-trp	SER	80.0458	2.94249	Hap4
IRIS_313-9249	KANU DAM::IRGC 29755-1	GJ-tmp	SEA	47.3958	6.46875	Hap2
IRIS_313-9253	YONG JIN ZAO 3::IRGC 70441-1	XI-1A	EAS	89.0625	4.0625	Hap3
IRIS_313-9256	GALWAKA HANDERAN::IRGC 31381-1	XI-adm	IOC	70.3125	6.65625	Hap1
IRIS_313-9258	MAKRO::IRGC 74763-1	XI-2	SAC	32.8125	7.8125	Hap1
IRIS_313-9259	G 25::IRGC 45733-1	XI-2	SAC	46.875	7.125	Hap1
IRIS_313-9262	JHODI BIRUN::IRGC 31812-1	XI-2	SAE	12.5	8.58333	Hap1
IRIS_313-9267	CHIRGUA 1 I 22::IRGC 3408-1	GJ-trp	SAM	84.0625	5.6375	Hap4
IRIS_313-9271	PURA BINNI::IRGC 26772-1	XI-2	SAE	0	9	Hap1
IRIS_313-9281	KHAO KAI::IRGC 78251-1	XI-3	SEA	26.9792	8.01891	NA
IRIS_313-9285	PALEPYU::IRGC 33549-1	XI-adm	SEA	9.375	8.8125	Hap1
IRIS_313-9286	LEUANG TAWNG SOOK::IRGC 24394-1	XI-3	SEA	81.25	5.29167	Hap1
IRIS_313-9287	SONAMUKHI::IRGC 46693-1	XI-2	SAC	18.75	8.625	Hap1
IRIS_313-9294	AUS 78-62::IRGC 69456-1	XI-2	WAF	97.9167	3.75	Hap1
IRIS_313-9297	KORR::IRGC 30751-1	GJ-trp	WAF	95.3125	3.28125	Hap4
IRIS_313-9301	KETAN DONGGO::IRGC 54201-1	GJ-trp	SER	66.3542	6.04792	Hap4
IRIS_313-9302	GAM PAI 30-12-15::IRGC 831-1	XI-3	SEA	51.25	6.3625	NA
IRIS_313-9313	ARC 10799::IRGC 12631-1	XI-adm	SAC	85.4911	4.18304	Hap1
IRIS_313-9317	VEN THAP::IRGC 56138-1	XI-adm	SEA	0	9	Hap1
IRIS_313-9320	SIPULUT HITAM PENDEK::IRGC 20154-1	XI-3	SER	1.5625	8.96875	Hap1
IRIS_313-9324	CHIH SHEN LI::IRGC 1306-1	XI-1A	EAS	56.25	6.875	Hap1
IRIS_313-9325	SADA RUPA::IRGC 77299-1	XI-1B	SAE	84.375	5.625	Hap1
IRIS_313-9342	LUA CHAN HUONG::IRGC 16800-1	XI-3	SEA	90.1042	4.09375	Hap1
IRIS_313-9347	ARC 13778::IRGC 41216-1	XI-adm	SAC	6.25	8.84375	NA
IRIS_313-9348	BK 26::IRGC 45197-1	XI-2	SAC	8.85417	8.7901	Hap1
IRIS_313-9351	PARA NELLU::IRGC 50009-1	XI-2	SAC	3.125	8.90625	Hap1
IRIS_313-9363	MAYBELLE::IRGC 78629-1	GJ-trp	NAM	55.0595	7.08929	Hap4
IRIS_313-9366	IMPROVED BLUE ROSE::IRGC 5022-1	GJ-adm	NAM	4.6875	8.75	Hap2
IRIS_313-9372	WI BIR SHUN::IRGC 4602-1	XI-1A	EAS	51.5625	7.32719	Hap1
IRIS_313-9375	PULUTAN::IRGC 71596-1	GJ-trp	SER	96.7708	3.66042	Hap4
IRIS_313-9379	HWANGJO::IRGC 55547-1	GJ-tmp	EAR	10.9375	8.625	Hap2
IRIS_313-9384	BARIK KUDI::IRGC 52807-1	XI-2	SAC	0	9	NA
IRIS_313-9388	VARY MALADY MENA::IRGC 51555-1	XI-2	IOC	0	9	Hap2
IRIS_313-9391	KALABAIL::IRGC 25877-1	XI-2	SAE	18.75	8.4375	Hap1
IRIS_313-9392	ARC 11626::IRGC 21528-1	admix	SAC	42.1875	8.15625	NA
IRIS_313-9403	BADUIE::IRGC 53715-1	XI-2	SAC	27.0833	8.45833	Hap1
IRIS_313-9405	INGSA BELANAK::IRGC 43402-1	GJ-trp	SER	4.6875	8.875	Hap4
IRIS_313-9409	GUMPANGAR::IRGC 71524-1	XI-3	SER	77.0833	6.08333	NA
IRIS_313-9410	CI 9498::IRGC 2134-1	GJ-tmp	NAM	55.3663	6.78535	Hap2
IRIS_313-9424	ARC 5840::IRGC 12144-1	XI-adm	SAC	10.9375	8.71875	Hap1
IRIS_313-9427	ARC 18092::IRGC 42256-1	XI-adm	SAC	31.25	8.25	Hap1
IRIS_313-9429	RTS 16::IRGC 8235-1	XI-adm	SEA	0	9	Hap1
IRIS_313-9433	GOKULGANJA::IRGC 45701-1	XI-2	SAC	14.5833	8.41667	Hap1
IRIS_313-9445	KOIYA DIGHA::IRGC 63517-1	admix	SAE	81.25	4.75	NA
IRIS_313-9451	PAMAH S 18::IRGC 61322-1	XI-adm	SEA	20.8333	8.41646	Hap3
IRIS_313-9452	B 505 A 1-28-7-1-2::IRGC 6741-1	GJ-trp	NAM	62.9018	6.71101	Hap4
IRIS_313-9463	CI 1600::IRGC 16305-1	GJ-tmp	NAM	22.8125	8.24375	Hap2
IRIS_313-9464	SML ACORNI::IRGC 13389-1	admix	SAM	93.75	4.28125	Hap1
IRIS_313-9468	NONG KE::IRGC 59807-1	GJ-tmp	EAS	76.0417	5	Hap2
IRIS_313-9469	TSAO SHENG LI 1::IRGC 1309-1	XI-1A	EAS	76.9792	5.82083	Hap3
IRIS_313-9470	SAHULO FACHE SOYO::IRGC 66630-1	GJ-trp	SER	25.4701	8.35726	Hap4
IRIS_313-9472	H 6::IRGC 157-1	XI-adm	IOC	0	9	Hap1
IRIS_313-9482	E 2024::IRGC 67958-1	XI-1B	EAS	0	9	Hap3
IRIS_313-9484	CHNNOR::IRGC 67485-1	XI-adm	SAC	56.25	6.25	Hap1
IRIS_313-9491	BLUE BELLE::IRGC 51125-1	GJ-trp	NAM	58.4821	6.03571	Hap4
IRIS_313-9492	NCS 237::IRGC 62202-1	XI-2	SAC	74.5536	6.39286	Hap1
IRIS_313-9503	BINUHANGIN::IRGC 67429-1	XI-adm	SER	7.8125	8.84375	Hap3
IRIS_313-9505	KORASISI::IRGC 5285-1	XI-1A	SER	1.5625	8.96875	Hap3
IRIS_313-9516	NCS 840::IRGC 62530-1	XI-2	SAC	10.9375	8.5625	Hap1
IRIS_313-9519	WANICA::IRGC 3394-1	GJ-trp	SAM	18.9583	8.49167	Hap4
IRIS_313-9522	RPW 9-4 (SS 1)::IRGC 50690-1	XI-adm	SAC	1.5625	8.96875	NA
IRIS_313-9529	DAGPA BARA::IRGC 64887-1	GJ-sbtrp	SAE	4.6875	8.90625	Hap2
IRIS_313-9533	DUD KUNING::IRGC 44-1	XI-3	SER	59.375	5.65625	Hap1
IRIS_313-9539	TEXAS PATNA 49::IRGC 6077-1	GJ-tmp	NAM	70.3125	4.78125	Hap2
IRIS_313-9550	VEGOLD::IRGC 7756-1	GJ-trp	NAM	65.1515	5.56061	Hap4
IRIS_313-9551	BENGALY MORIMO::IRGC 10976-1	XI-2	IOC	26.7708	8.40208	Hap1
IRIS_313-9557	MULLIKURUVA::IRGC 77529-1	XI-2	SAC	0	9	Hap2
IRIS_313-9558	LIMBAYAN::IRGC 71556-1	GJ-trp	SER	51.5625	7.0625	Hap4
IRIS_313-9560	ARC 11857::IRGC 40972-1	XI-adm	SAC	18.75	8.28125	NA
IRIS_313-9566	RP 9-4::IRGC 39735-1	XI-1B	SAC	23.4375	8.3125	Hap1
IRIS_313-9567	KHAO CHUAN CHOM 452::IRGC 36571-1	XI-3	SEA	97.9167	5.08333	NA
IRIS_313-9570	NX 3533::IRGC 63796-1	XI-adm	EAS	4.6875	8.8125	Hap3
IRIS_313-9572	ASU::IRGC 62154-1	XI-adm	SAE	37.1875	7.5625	Hap1
IRIS_313-9574	B 78-S81::IRGC 58415-1	XI-adm	SER	10.5556	8.78889	Hap1
IRIS_313-9590	KETAN SERANG::IRGC 14615-1	XI-3	SER	1.5625	8.96875	Hap1
IRIS_313-9593	ARC 15088::IRGC 41934-1	XI-adm	SAC	20.8333	8.58333	Hap1
IRIS_313-9594	ASHI BINNI::IRGC 77216-1	XI-adm	SAE	37.5	7.71875	Hap1
IRIS_313-9600	E LONG MAH::IRGC 47946-1	XI-adm	SEA	45.3125	6.5	Hap1
IRIS_313-9602	HTA 22::IRGC 45827-1	XI-adm	SEA	9.375	8.625	Hap1
IRIS_313-9604	RPA 5929 (K 45)::IRGC 33963-1	XI-adm	SAC	37.5	7.125	Hap1
IRIS_313-9605	NCS 194::IRGC 51932-1	XI-1A	SAC	59.1667	6.29375	Hap1
IRIS_313-9611	WANGA BARUGULU::IRGC 52261-1	XI-2	SAC	22.9167	8.54167	Hap1
IRIS_313-9623	PESAGRO 102::IRGC 78703-1	XI-adm	SAM	32.8125	7.71875	Hap3
IRIS_313-9634	ARC 15873::IRGC 43250-1	XI-adm	SAC	25	8.5	Hap1
IRIS_313-9637	BONG BOI::IRGC 32094-1	XI-3	SEA	1.5625	8.96875	Hap1
IRIS_313-9691	SIFARASI::IRGC 66644-1	GJ-trp	SER	42.6042	7.42917	Hap4
IRIS_313-9696	NAZIRA SAIL::IRGC 77284-1	XI-adm	SAE	0	9	Hap1
IRIS_313-9697	BOW SU SO::IRGC 78237-1	XI-3	SEA	40	7.35875	Hap1
IRIS_313-9698	JO SANG DAE YA::IRGC 90852-1	GJ-tmp	EAR	0	9	Hap2
IRIS_313-9701	TAICHUNG 65::IRGC 79-1	GJ-tmp	EAR	43.75	7.25	Hap2
IRIS_313-9702	TAICHUNG 179::IRGC 85-1	GJ-tmp	EAR	62.5	5.25	Hap2
IRIS_313-9703	CHIANAN 8::IRGC 90-1	GJ-tmp	EAR	3.125	8.9375	NA
IRIS_313-9705	TAITUNG WOO LI::IRGC 111-1	XI-1A	EAR	0	9	Hap3
IRIS_313-9706	TAIPEI WOO CO::IRGC 112-1	XI-1A	EAR	1.5625	8.96875	Hap3
IRIS_313-9708	TSAI YUAN CHON::IRGC 126-1	XI-1A	EAR	6.25	8.78141	Hap3
IRIS_313-9709	MAKALIOKA::IRGC 376-1	XI-2	IOC	14.5833	8.41667	Hap1
IRIS_313-9723	AI ZI HUNG::IRGC 51255-1	XI-1A	EAS	1.5625	8.96875	Hap3
IRIS_313-9725	DA DAO TOU::IRGC 59499-1	GJ-tmp	EAS	31.25	7.78125	Hap2
IRIS_313-9727	NAN TE HAO::IRGC 59797-1	XI-1A	EAS	3.22917	8.87292	NA
IRIS_313-9730	BA SHI ZAO::IRGC 67903-1	XI-1A	EAS	14.0625	8.46875	Hap3
IRIS_313-9732	MAMORIAKA::IRGC 68672-1	XI-2	IOC	37.5	7.96844	Hap1
IRIS_313-9740	ROJOFOTSY::IRGC 69402-1	XI-2	IOC	93.75	4.75	NA
IRIS_313-9758	I KUNG PAO::IRGC 114-1	XI-1A	EAR	20.8333	8.54167	Hap3
IRIS_313-9759	OEIRAS::IRGC 286-1	GJ-tmp	EUR	3.125	8.8125	Hap2
IRIS_313-9767	CI 9445::IRGC 2081-1	XI-adm	NAM	75	6.375	Hap1
IRIS_313-9769	MURASAHITSUTSURI::IRGC 2493-1	GJ-tmp	EAR	21.875	8.34375	Hap2
IRIS_313-9771	BERGREIS::IRGC 3150-1	GJ-tmp	EUR	25	8.125	Hap2
IRIS_313-9778	GENIT::IRGC 3272-1	admix	SAM	0	9	NA
IRIS_313-9789	RIKUTO TAUKI MOCHI 27::IRGC 5726-1	GJ-trp	EAR	17.1875	8.65625	Hap2
IRIS_313-9790	JAPONES BALILLA::IRGC 5785-1	GJ-tmp	SAM	21.3542	8.14583	Hap2
IRIS_313-9791	LEAD::IRGC 5805-1	XI-adm	EAF	28.125	8.4375	NA
IRIS_313-9795	HD 10::IRGC 6638-1	XI-2	OCE	48.4375	6.15625	Hap1
IRIS_313-9811	KOPANCSI KEREK::IRGC 9305-1	GJ-tmp	EUR	0	9	NA
IRIS_313-9822	CRILLO LA FRIA::IRGC 10793-1	XI-1A	SAM	0	9	Hap1
IRIS_313-9825	MOCHICA::IRGC 11070-1	XI-2	SAM	53.125	6.46891	NA
IRIS_313-9831	PODIWEE::IRGC 11938-1	XI-adm	IOC	90.625	5.71875	Hap1
IRIS_313-9832	RANGOON SAMBA::IRGC 11940-1	XI-2	IOC	0	9	NA
IRIS_313-9841	SML AWINI::IRGC 13391-1	XI-adm	SAM	90.7966	5.36814	Hap1
IRIS_313-9862	MODDAI KARUPPAN::IRGC 15465-1	XI-2	IOC	85.9375	5.78125	Hap1
IRIS_313-9867	SIGARDIS::IRGC 15555-1	XI-1B	IOC	31.25	8	Hap1
IRIS_313-9884	FUKUSHIMA MOCHI (GLUT)::IRGC 19296-1	GJ-tmp	EAR	23.4375	7.71875	Hap2
IRIS_313-9886	HUK ZO::IRGC 19760-1	GJ-tmp	EAR	0	9	Hap2
IRIS_313-9887	JEUK DO::IRGC 19775-1	GJ-tmp	EAR	14.0625	8.4375	Hap2
IRIS_313-9897	BIKYAT::IRGC 26276-1	GJ-trp	SER	74.3349	5.55994	Hap4
IRIS_313-9898	QUERO ASSAN::IRGC 28860-1	XI-3	EUR	42.1875	7.65625	Hap1
IRIS_313-9917	CHANDINA::IRGC 36420-1	XI-1B	IOC	0	9	Hap1
IRIS_313-9922	IRI 339::IRGC 46956-1	XI-1B	EAR	21.1458	8.42083	Hap1
IRIS_313-9924	KN 1 B 361-1-8-6-9::IRGC 46974-1	XI-adm	EAR	70.5357	6.17857	Hap1
IRIS_313-9925	MILYANG 30::IRGC 46977-1	XI-1B	EAR	3.125	8.875	Hap1
IRIS_313-9926	TOURBE::IRGC 47066-1	XI-adm	NAF	98.4375	4.0625	Hap1
IRIS_313-9928	DEO KITAN::IRGC 47197-1	GJ-trp	SER	3.125	8.90625	Hap4
IRIS_313-9935	MEKENZIE SMALL::IRGC 49895-1	XI-2	SAM	18.75	8.5	Hap1
IRIS_313-9936	SITHAIYAN KOTTAI SAMBA::IRGC 50155-1	XI-2	IOC	1.5625	8.96875	Hap1
IRIS_313-9937	ROCCA::IRGC 50351-1	GJ-tmp	EUR	43.75	7.41625	Hap2
IRIS_313-9940	TIKAL 3::IRGC 50649-1	XI-1B	CAM	39.0625	8.15625	Hap1
IRIS_313-9944	SOLOMON RED RICE::IRGC 50950-1	XI-adm	OCE	31.25	8.375	Hap1
IRIS_313-9953	BAMOA A 75::IRGC 51101-1	XI-adm	CAM	42.1875	7.3125	Hap1
IRIS_313-9966	CICA 9::IRGC 53079-1	XI-1B	SAM	24.5833	8.14375	Hap1
IRIS_313-9968	KULA KARUPPAN::IRGC 55328-1	XI-adm	IOC	89.0625	6.09297	Hap3
IRIS_313-9970	RACE PERUMAL::IRGC 55347-1	XI-2	IOC	1.5625	8.90625	Hap1
IRIS_313-9974	HEUKSANJO::IRGC 55536-1	GJ-tmp	EAR	7.8125	8.84375	Hap2
IRIS_313-9976	SSANGDUJO::IRGC 55632-1	XI-1A	EAR	10.9375	8.5625	Hap3
IRIS_313-9980	FORTUNA INIA::IRGC 55865-1	GJ-adm	SAM	55.1042	6.58542	Hap2
IRIS_313-9986	SOM DIGUIME::IRGC 56751-1	XI-adm	WAF	20.3125	8.4375	Hap1
IRIS_313-9989	MELEKE::IRGC 56823-1	XI-3	WAF	35.0446	7.84821	Hap1
IRIS_313-9995	NONGLIMNA 1::IRGC 58347-1	GJ-trp	EAR	10.9375	8.71875	Hap2
IRIS_313-10000	SUWEON 311::IRGC 61890-1	XI-1B	EAR	1.5625	8.96875	NA
IRIS_313-10001	C 662083::IRGC 62101-1	XI-1B	EAR	64.0625	5.21875	Hap3
IRIS_313-10002	BW 295-5::IRGC 63098-1	XI-1B	IOC	1.5625	8.9375	Hap3
IRIS_313-10007	GARURA::IRGC 64111-1	XI-adm	SAC	9.375	8.625	Hap1
IRIS_313-10010	LALKA (LAL DHAN)::IRGC 64946-1	XI-2	OCE	3.125	8.9375	NA
IRIS_313-10014	SANT ANDREA::IRGC 65732-1	GJ-tmp	EUR	60.2679	6.71429	Hap2
IRIS_313-10016	BOHOTO BALOOCHESTAN::IRGC 66237-1	XI-adm	WAS	19.6875	8.53958	Hap1
IRIS_313-10025	KALAPATLE::IRGC 68500-1	admix	IOC	0	9	Hap2
IRIS_313-10032	NS 1576::IRGC 68951-1	Bas	IOC	87.5	3.75	Hap2
IRIS_313-10034	RIZ INDETERMINE::IRGC 69014-1	XI-adm	WAF	12.5	8.59375	Hap1
IRIS_313-10035	RIZ TYPE SORGHO::IRGC 69015-1	XI-2	IOC	9.375	8.78125	Hap1
IRIS_313-10040	MILYANG 77::IRGC 69340-1	XI-1B	EAR	0	9	Hap1
IRIS_313-10041	BOTOHAVANA MENA::IRGC 69349-1	GJ-trp	IOC	76.5625	6.03125	Hap4
IRIS_313-10045	BANTA TIMA::IRGC 69474-1	XI-adm	WAF	56.25	6.28125	Hap1
IRIS_313-10046	CHAMA (DWARF)::IRGC 69487-1	XI-1B	EAF	0	9	Hap1
IRIS_313-10047	EX MARABA GURUKU::IRGC 69582-1	XI-1A	WAF	4.6875	8.875	Hap3
IRIS_313-10048	MOVE (MOKOLE)::IRGC 69739-1	XI-adm	WAF	25	8.21875	Hap1
IRIS_313-10054	TOC 5430::IRGC 70487-1	XI-adm	CAM	70.3125	6.34375	Hap3
IRIS_313-10056	HOKURIKU 52::IRGC 72491-1	GJ-sbtrp	EAR	0	9	Hap2
IRIS_313-10057	CHUGOKU 68 HEN::IRGC 72514-1	GJ-tmp	EAR	27.0833	8.04167	Hap2
IRIS_313-10059	DACHEONGBYEO::IRGC 72533-1	GJ-tmp	EAR	4.6875	8.71875	Hap2
IRIS_313-10061	ESTRELA A::IRGC 72918-1	GJ-adm	EUR	58.3333	7.10417	Hap2
IRIS_313-10062	REA::IRGC 73031-1	GJ-trp	EUR	29.1667	8.08333	Hap2
IRIS_313-10067	JEONBUKGUNGWEONNA::IRGC 73055-1	GJ-trp	EAR	3.125	8.9375	Hap2
IRIS_313-10071	CHIYODA WASE::IRGC 74467-1	GJ-trp	EAR	66.6667	5.83333	Hap2
IRIS_313-10073	OWARI MOCHI::IRGC 74513-1	GJ-trp	EAR	22.2222	7.77778	Hap2
IRIS_313-10074	RIKU AIKOKU::IRGC 74514-1	GJ-trp	EAR	9.375	8.71875	Hap2
IRIS_313-10075	SANGOKU::IRGC 74518-1	GJ-trp	EAR	8.25893	8.76339	Hap2
IRIS_313-10076	SHINA MOCHI::IRGC 74523-1	GJ-trp	EAR	20.7589	8.36607	Hap2
IRIS_313-10077	TAMASHIRO HIKARI::IRGC 74534-1	XI-adm	EAR	10.9375	8.46875	NA
IRIS_313-10078	YOSHINO MOCHI::IRGC 74550-1	GJ-trp	EAR	4.89583	8.83542	Hap2
IRIS_313-10079	DANGO MOCHI::IRGC 74551-1	GJ-trp	EAR	1.5625	8.875	Hap2
IRIS_313-10080	HIRAKAWA OKUTE::IRGC 74554-1	GJ-trp	EAR	6.25	8.84375	Hap2
IRIS_313-10082	KYUUSHUU::IRGC 74558-1	GJ-trp	EAR	28.6508	7.94387	Hap2
IRIS_313-10083	BETIS::IRGC 74581-1	GJ-tmp	EUR	30	8.26667	Hap2
IRIS_313-10089	KALIN::IRGC 77312-1	GJ-tmp	EUR	1.5625	8.96875	Hap2
IRIS_313-10092	CHALBYEO::IRGC 77639-1	GJ-tmp	EAR	1.5625	8.96875	Hap2
IRIS_313-10093	CHEONJUDO::IRGC 77644-1	GJ-tmp	EAR	1.5625	8.90625	Hap2
IRIS_313-10094	GAWICHAL::IRGC 77653-1	GJ-trp	EAR	38.3929	7.43339	Hap2
IRIS_313-10096	JOKJEBICHAL::IRGC 77663-1	GJ-adm	EAR	19.3452	8.30952	Hap2
IRIS_313-10097	MAEKJO::IRGC 77666-1	GJ-tmp	EAR	1.5625	8.96875	Hap2
IRIS_313-10099	MANONGAZATO::IRGC 77876-1	GJ-trp	IOC	76.0417	6.25733	Hap4
IRIS_313-10103	DALSUNG 41::IRGC 79385-1	XI-adm	EAR	0	9	Hap1
IRIS_313-10109	EX EBOKOZURU::IRGC 79912-1	XI-3	WAF	19.3452	8.30952	Hap1
IRIS_313-10111	MOLO::IRGC 81603-1	GJ-adm	EUR	3.125	8.90625	Hap2
IRIS_313-10113	EX FOILAEIN (NAPUTO)::IRGC 81675-1	XI-adm	EAF	15.625	8.5	Hap1
IRIS_313-10114	FACAGRO 64::IRGC 82059-1	XI-2	EAF	95.8333	5.75	Hap4
IRIS_313-10129	SAN SHIH TSI::IRGC 1038-1	XI-1A	EAS	9.375	8.6875	Hap3
IRIS_313-10134	PIN GAEW 56::IRGC 7887-1	XI-3	SEA	45.3125	6.125	Hap1
IRIS_313-10150	N 22::IRGC 46459-1	Aus	SAC	31.25	7.40625	Hap2
IRIS_313-10151	RD 15::IRGC 47705-1	XI-3	SEA	71.875	5.25	Hap1
IRIS_313-10152	KETAN MENAH::IRGC 48733-1	GJ-trp	SER	96.4286	1.28571	Hap4
IRIS_313-10154	HE GU TSAO::IRGC 51302-1	XI-1A	EAS	25	8	Hap3
IRIS_313-10158	PICO NEGRO::IRGC 55849-1	XI-adm	SAM	68.75	6.25	Hap1
IRIS_313-10161	BR IRGA 409::IRGC 55915-1	XI-1B	SAM	8.22917	8.67083	Hap3
IRIS_313-10164	HAN NUO::IRGC 59591-1	GJ-tmp	EAS	0	9	Hap2
IRIS_313-10167	IR 13429-109-2-2-1::IRGC 63491-1	XI-adm	SER-IRRI	17.1875	8.3125	Hap1
IRIS_313-10168	MEI FENG 9::IRGC 63735-1	XI-adm	EAS	59.0625	6.39375	Hap3
IRIS_313-10170	MIN ZAO 6::IRGC 63772-1	XI-1A	EAS	35.9375	7.59375	Hap3
IRIS_313-10171	YA NONG ZAO 4::IRGC 63908-1	XI-1A	EAS	89.0625	4.9375	NA
IRIS_313-10176	NAM ROO::IRGC 66996-1	GJ-sbtrp	SEA	48.2292	7.25833	Hap2
IRIS_313-10177	DA GANG ZHAN::IRGC 67103-1	XI-adm	EAS	0	9	Hap1
IRIS_313-10178	GAO JIAO BAI::IRGC 68047-1	XI-1A	EAS	0	9	Hap1
IRIS_313-10179	GUI HUA ZAO::IRGC 68060-1	XI-adm	EAS	4.6875	8.875	Hap1
IRIS_313-10189	DA NUO (ZHAN)::IRGC 72025-1	XI-1A	EAS	37.6042	7.4625	Hap3
IRIS_313-10190	DENG DENG QI::IRGC 72036-1	XI-1A	EAS	0	9	Hap1
IRIS_313-10191	MIN KE ZHAN::IRGC 72230-1	XI-1A	EAS	1.5625	8.90625	Hap3
IRIS_313-10211	BAI HE::IRGC 76438-1	XI-1A	EAS	48.0208	7.49958	Hap1
IRIS_313-10220	EPEAL 102::IRGC 78698-1	XI-adm	SAM	0	9	Hap3
IRIS_313-10221	BA BAI GU::IRGC 79580-1	XI-adm	EAS	23.4375	8.4375	Hap1
IRIS_313-10224	HUA LI ZAO::IRGC 80950-1	XI-1A	EAS	67.2794	5.83824	Hap1
IRIS_313-10226	TONG GU HONG::IRGC 81026-1	XI-adm	EAS	8.33333	8.83333	Hap1
IRIS_313-10234	PSBRC 50::IRGC 99706-1	XI-1B	SER-IRRI	0	9	NA
IRIS_313-10235	PSBRC 68::IRGC 99711-1	XI-adm	SER-IRRI	92.1875	4.40625	Hap3
IRIS_313-10238	PSBRC 88::IRGC 99717-1	XI-1B	SER-IRRI	21.875	8.25	NA
IRIS_313-10239	LIU XU::IRGC 109232-1	XI-adm	EAS	0	9	NA
IRIS_313-10247	AMISTAD 82::IRGC 116954-1	XI-1B	CAM	1.5625	8.9375	Hap1
IRIS_313-10258	BULI INIA::IRGC 116961-1	GJ-tmp	SAM	1.5625	8.96875	NA
IRIS_313-10260	CEA 3::IRGC 116965-1	XI-adm	SAM	0	9	Hap3
IRIS_313-10263	CUYAMEL 3820::IRGC 116975-1	XI-adm	CAM	46.9952	7.49519	Hap3
IRIS_313-10271	IA CUBA 17::IRGC 116990-1	XI-adm	CAM	2.08333	8.95833	Hap1
IRIS_313-10272	COLOMBIA 1::IRGC 116970-1	GJ-adm	SAM	3.22917	8.90417	Hap4
IRIS_313-10274	ICTA CRISPO 38::IRGC 116994-1	XI-1B	CAM	0	9	NA
IRIS_313-10275	ICTA MOTAGUA::IRGC 116995-1	XI-adm	CAM	25	8.5	Hap3
IRIS_313-10279	JUMA 62::IRGC 117011-1	XI-adm	CAM	29.1667	7.83333	Hap1
IRIS_313-10289	ARAURE 1::IRGC 116956-1	XI-1B	SAM	6.25	8.875	Hap3
IRIS_313-10290	ELONI::IRGC 116980-1	XI-1B	SAM	8.61111	8.78611	Hap3
IRIS_313-10293	ECIA 24-107-1::IRGC 116978-1	XI-1B	CAM	1.5625	8.9375	Hap1
IRIS_313-10294	IR 21015-72-3-3-3-1::IRGC 117004-1	XI-adm	SER-IRRI	10.9375	8.59375	Hap1
IRIS_313-10300	CT 9506-18-7-1T-2::IRGC 116973-1	XI-adm	SAM	23.4375	8.0625	Hap3
IRIS_313-10301	IRGA 959-1-2-2F-4-1-4A-6-CA-6X::IRGC 117006-1	XI-adm	SAM	41.0714	7.48214	Hap3
IRIS_313-10314	INIAP 10::IRGC 117000-1	XI-adm	SAM	14.5833	8.66667	Hap3
IRIS_313-10318	RUSTIC::IRGC 117026-1	XI-adm	SAM	98.4375	4.0625	Hap1
IRIS_313-10325	CAMPONI::IRGC 116963-1	XI-adm	SAM	78.125	5.875	Hap1
IRIS_313-10332	B 4414 F-MR-6-3::IRGC 117310-1	XI-adm	SER	9.375	8.6875	Hap1
IRIS_313-10333	B 6136-3-TB-0-1-5::IRGC 117312-1	XI-1B	SER	6.25	8.81266	Hap1
IRIS_313-10334	B 6136 E-3-TB-0-1-5::IRGC 117311-1	XI-1B	SER	72.9167	5.75	Hap1
IRIS_313-10337	B 6149 F-MR-7::IRGC 117314-1	XI-adm	SER	71.25	6.2505	Hap1
IRIS_313-10355	IR 31142-14-1-1-3-1-1-2::IRGC 117378-1	XI-adm	SER-IRRI	9.375	8.71875	Hap3
IRIS_313-10357	IR 52718-B-B-6-B-B-1-1::IRGC 117334-1	XI-adm	SER-IRRI	43.6458	6.69375	Hap3
IRIS_313-10359	IR 53650-2B-10-1-2-1::IRGC 117379-1	XI-adm	SER-IRRI	52.3958	6.48125	Hap2
IRIS_313-10360	IR 57514-PMI 5-B-1-2::IRGC 117372-1	XI-adm	SER-IRRI	60.9375	6.5625	NA
IRIS_313-10366	IR 65483-111-5-9-2-11::IRGC 117286-1	XI-adm	SER-IRRI	9.58333	8.775	Hap1
IRIS_313-10371	IR 67518-B-11-1-B::IRGC 117380-1	XI-adm	SER-IRRI	81.25	5.4375	NA
IRIS_313-10373	IR 68333-R-R-B-19::IRGC 117381-1	GJ-tmp	SER-IRRI	9.375	8.65594	Hap2
IRIS_313-10374	IR 69502-6-SRN-3-UBN-1-B::IRGC 117290-1	XI-adm	SER-IRRI	51.5625	7.125	NA
IRIS_313-10375	IR 70027-8-2-2-3-2::IRGC 117382-1	XI-adm	SER-IRRI	46.875	6.6875	Hap2
IRIS_313-10379	IR 73688-57-2::IRGC 117383-1	GJ-tmp	SER-IRRI	1.5625	8.9375	Hap2
IRIS_313-10380	IR 73690-7-2-1-1-3-2-2-1::IRGC 117384-1	Aus	SER-IRRI	8.33333	8.66667	Hap2
IRIS_313-10385	IR 75870-5-8-5-B-1::IRGC 117297-1	XI-1B	SER-IRRI	61.7708	6.06042	Hap3
IRIS_313-10394	IR 80310-12-B-1-3-B::IRGC 117307-1	XI-adm	SER-IRRI	39.6875	7.63125	Hap1
IRIS_313-10396	IR 80340-23-B-12-6-B::IRGC 117309-1	XI-adm	SER-IRRI	29.4643	8.19643	NA
IRIS_313-10398	IRGA 318-11-9-2A::IRGC 117340-1	XI-1B	SAM	28.125	7.6875	Hap3
IRIS_313-10400	IRGA 370-38-1-1F-C4-2::IRGC 117342-1	XI-1B	SAM	3.125	8.9375	Hap1
IRIS_313-10401	IRGA 370-42-1-1F-C-1::IRGC 117343-1	XI-1B	SAM	35.253	7.62113	NA
IRIS_313-10402	IRGA 411-1-6-1F-A::IRGC 117344-1	XI-1B	SAM	6.25	8.75	Hap3
IRIS_313-10417	UPR 1201-1-20-1::IRGC 117357-1	XI-1B	SAC	28.125	8.4375	Hap3
IRIS_313-10480	PULUT NANGKA 16::IRGC 3630-2	XI-adm	SER	86.9444	5.52222	Hap1
IRIS_313-10514	CAMPENA::IRGC 5452-2	XI-adm	SER	84.8214	6.17857	Hap1
IRIS_313-10550	221 BC 4-1-45-10::IRGC 6865-1	XI-adm	SER	95.6944	5.17222	Hap1
IRIS_313-10574	KAILUNDO::IRGC 7859-2	XI-adm	WAF	83.3333	4.75	NA
IRIS_313-10623	SIDALI::IRGC 9567-1	Aus	SAC	0	9	Hap2
IRIS_313-10648	PREAH SIHANOUK::IRGC 11328-2	XI-3	SEA	91.6667	4.5	Hap1
IRIS_313-10678	MAKALIOKA::IRGC 12781-2	XI-2	IOC	81.5476	5.55714	Hap1
IRIS_313-10679	KHAI DO::IRGC 12903-2	GJ-sbtrp	SEA	81.25	5.75	Hap1
IRIS_313-10680	MAK NAM::IRGC 12940-2	XI-3	SEA	85.4167	4.12437	Hap1
IRIS_313-10690	LARONDJAWI::IRGC 13571-2	XI-3	SER	91.6667	5.83563	NA
IRIS_313-10692	RANDAH SASAK::IRGC 13652-2	XI-3	SER	43.75	7.25	Hap1
IRIS_313-10693	SEREH::IRGC 13732-2	GJ-trp	SER	54.8611	7.06944	Hap4
IRIS_313-10720	HEENDIKWEE::IRGC 15587-2	XI-adm	IOC	77.0833	5.41667	Hap1
IRIS_313-10726	POTO BALA::IRGC 15986-2	XI-3	WAF	4.16667	8.83333	Hap1
IRIS_313-10730	NANIBRE::IRGC 16102-2	GJ-trp	WAF	87.2222	3.76667	NA
IRIS_313-10768	GADABUNG (GUNDIL)::IRGC 17569-2	XI-3	SER	87.5	5.5	NA
IRIS_313-10776	KABADOKA::IRGC 17775-2	GJ-trp	SER	79.1667	4.99937	Hap4
IRIS_313-10789	LENGGANG GENUK BULU::IRGC 18119-1	GJ-trp	SER	68.6111	5.38333	Hap4
IRIS_313-10793	MELIK::IRGC 18238-2	GJ-trp	SER	97.9167	4.21	Hap4
IRIS_313-10797	NARUN::IRGC 18320-2	XI-3	SER	61.1111	5.5	Hap1
IRIS_313-10801	PARE BUWUN::IRGC 18456-2	GJ-trp	SER	87.0833	4.65	Hap4
IRIS_313-10815	SIDJANGGUK::IRGC 18826-2	GJ-trp	SER	65.4167	6.51667	Hap4
IRIS_313-10848	ARC 6188::IRGC 20370-1	GJ-sbtrp	SAC	52.0833	7.95833	Hap1
IRIS_313-10850	ARC 7263::IRGC 20570-2	admix	SAC	43.75	7.66708	NA
IRIS_313-10851	ARC 7296::IRGC 20585-1	Bas	SAC	59.5833	6.58275	Hap2
IRIS_313-10872	ARC 11802::IRGC 21662-2	GJ-adm	SAC	93.4722	5.26111	Hap1
IRIS_313-10874	ARC 11946::IRGC 21768-2	GJ-sbtrp	SAC	85.4167	4.49937	Hap2
IRIS_313-10900	DAMNOEUB POR HING::IRGC 22841-2	XI-3	SEA	97.9167	4.21	NA
IRIS_313-10944	SIPULUT SUBANG::IRGC 24824-2	XI-3	SER	86.1111	5.55556	Hap1
IRIS_313-10948	PARE MAROMBA::IRGC 25074-2	admix	SER	95.2381	3.28571	NA
IRIS_313-10976	LAKHSMI DIGHA::IRGC 26390-2	Aus	SAE	75	5.58333	Hap1
IRIS_313-10993	LANNAB::IRGC 26936-2	GJ-trp	SER	97.7778	4.06556	Hap4
IRIS_313-11060	AUS 359::IRGC 29146-2	Aus	SAE	70.8333	7.08521	Hap1
IRIS_313-11078	NON HAI::IRGC 29636-2	XI-adm	SEA	76.8056	5.79489	Hap1
IRIS_313-11083	EA TIA::IRGC 29713-2	XI-3	SEA	93.75	5.25	Hap1
IRIS_313-11103	D 1-147::IRGC 30894-2	GJ-trp	WAF	88.547	4.30256	Hap4
IRIS_313-11121	GBRA::IRGC 32474-2	GJ-trp	WAF	90.9722	4.40181	NA
IRIS_313-11126	ANBAW::IRGC 32932-2	XI-adm	SEA	14.5833	8.5	NA
IRIS_313-11131	KALAI::IRGC 33151-2	XI-adm	SEA	93.4722	3.96944	NA
IRIS_313-11159	HYB 5-2-1-1-4::IRGC 34283-2	GJ-trp	WAF	91.1111	4.02222	NA
IRIS_313-11161	SADU::IRGC 34514-2	GJ-trp	WAF	93.0159	3.41905	NA
IRIS_313-11198	K 78-13::IRGC 36794-2	GJ-tmp	SAC	41.6667	7.24938	Hap2
IRIS_313-11201	CHING HSI 15::IRGC 36852-1	GJ-tmp	EAS	86.0317	5.13016	Hap2
IRIS_313-11209	VADAI::IRGC 37341-3	XI-2	SAE	87.5	4.83333	Hap1
IRIS_313-11249	IR 4535-PP 23-6-8-1::IRGC 40402-2	XI-adm	SER-IRRI	99.2647	2.08745	NA
IRIS_313-11251	IR 4500-5-1-1::IRGC 40552-2	XI-1B	SER-IRRI	89.5833	3.79333	Hap3
IRIS_313-11281	ARC 15505::IRGC 42066-1	XI-1A	SAC	39.5833	7.33354	NA
IRIS_313-11283	ARC 15743::IRGC 42127-2	XI-adm	SAC	45.8333	7.66667	NA
IRIS_313-11284	ARC 18001::IRGC 42195-2	XI-adm	SAC	66.6667	6.79167	Hap1
IRIS_313-11335	INANUPAN::IRGC 44461-2	XI-2	SER	97.9167	3.625	Hap1
IRIS_313-11337	LAWA AN::IRGC 44544-2	GJ-trp	SER	89.3162	2.52991	NA
IRIS_313-11343	PURTOK (MALAGKIT)::IRGC 44707-2	XI-3	SER	91.6667	5.9175	Hap1
IRIS_313-11370	SACHI::IRGC 46612-2	XI-2	SAC	50	7.16625	Hap1
IRIS_313-11381	LINANGAN::IRGC 47255-2	XI-3	SER	77.0833	5.37438	Hap1
IRIS_313-11388	GLAM::IRGC 47978-2	XI-3	SEA	75	4.70833	NA
IRIS_313-11391	NIAW DAM::IRGC 48387-2	XI-3	SEA	66.6667	6.33333	NA
IRIS_313-11393	SAWNG RUANG::IRGC 48458-2	XI-3	SEA	95.8333	3.25	NA
IRIS_313-11410	C 28-16::IRGC 49580-1	XI-adm	SEA	60.4167	6.35417	Hap1
IRIS_313-11417	LAWANGAI::IRGC 49850-2	admix	SAC	90.4762	3.57143	Hap1
IRIS_313-11442	ARC 18502::IRGC 51749-2	XI-adm	SAC	52.0833	7.1675	Hap1
IRIS_313-11496	BALU PRIA::IRGC 54158-1	GJ-trp	SER	75	6.66583	Hap4
IRIS_313-11497	PADI ARA::IRGC 54252-2	XI-2	SER	56.25	7.375	NA
IRIS_313-11524	KOUINONEPOU::IRGC 56663-1	GJ-trp	WAF	95.6944	3.25833	Hap4
IRIS_313-11542	KHAO KUM PAR::IRGC 57966-1	admix	SEA	91.6667	3.7925	NA
IRIS_313-11544	LINPAN CHAW::IRGC 58087-1	XI-adm	SEA	97.7778	3.8	NA
IRIS_313-11555	PA WOON::IRGC 58656-1	XI-adm	WAF	95.5556	3.84444	Hap1
IRIS_313-11615	MANARE (PHOM)::IRGC 61437-1	XI-3	WAF	60.4167	6.58333	Hap1
IRIS_313-11681	KHAO' PAWM::IRGC 64416-2	XI-3	SEA	10.4167	8.75	Hap1
IRIS_313-11686	QUAHNG LUANG::IRGC 64609-2	XI-3	SEA	93.75	4.58333	Hap1
IRIS_313-11688	SIA MOO::IRGC 64629-1	XI-3	SEA	93.75	3.91667	NA
IRIS_313-11752	M 6034-1::IRGC 68193-1	XI-1A	EAS	75	4.83333	Hap3
IRIS_313-11800	FAN GENG 6::IRGC 70243-1	GJ-tmp	EAS	77.0833	4.875	Hap2
IRIS_313-11810	PULURE::IRGC 70647-1	XI-3	EAF	97.9167	3.125	Hap1
IRIS_313-11813	ZERO::IRGC 70707-2	XI-3	EAF	97.9167	3.125	Hap1
IRIS_313-11819	PADINTHUMA::IRGC 70762-2	XI-3	SEA	77.0833	5.08333	NA
IRIS_313-11830	KANDEKE YAIGAITI::IRGC 70961-1	XI-3	WAF	27.0833	7.91646	NA
IRIS_313-11831	KHAO' DAENG HAWM::IRGC 71001-1	GJ-sbtrp	SEA	89.0278	4.77222	Hap1
IRIS_313-11838	LEUM DERN::IRGC 71288-1	XI-3	SEA	30.9524	8.07122	NA
IRIS_313-11840	NIAW NAHK KRAD::IRGC 71352-1	XI-3	SEA	31.5657	7.79321	Hap1
IRIS_313-11851	DUNA AL::IRGC 71842-1	GJ-trp	SER	72.3611	5.11667	Hap4
IRIS_313-11895	BA TUC RAN::IRGC 73239-1	XI-3	SEA	97.9167	3.125	NA
IRIS_313-11896	CA HIM::IRGC 73246-1	XI-3	SEA	73.75	6.05	NA
IRIS_313-11905	PAYO TINGGI::IRGC 73778-1	XI-3	SER	31.25	7.95812	Hap1
IRIS_313-11906	SULUS BALOK::IRGC 73862-1	GJ-trp	SER	93.75	3.95833	Hap4
IRIS_313-11921	KHAO GAHB BUA::IRGC 74937-1	XI-3	SEA	70.8333	6.18833	NA
IRIS_313-11925	SAWK GAM MAH::IRGC 75159-1	XI-3	SEA	91.5278	5.33889	Hap1
IRIS_313-11974	NKUMBAN NDINGO::IRGC 77718-1	XI-3	WAF	87.5	5.16583	NA
IRIS_313-11993	LIM MA NO MA KHIN NYUNT::IRGC 78917-1	XI-adm	SEA	95.8333	3.25	Hap1
IRIS_313-11995	PINUTYUKAN::IRGC 78995-1	GJ-trp	SER	93.75	4.375	Hap4
IRIS_313-12000	LAANG::IRGC 79258-1	XI-3	SEA	78.1944	5.60533	NA
IRIS_313-12005	CHE MAH::IRGC 79480-1	XI-3	SER	79.1667	6.04167	NA
IRIS_313-12021	ITA 131::IRGC 80025-1	GJ-trp	WAF	93.4524	5.2619	NA
IRIS_313-12037	KHMAO KDET::IRGC 81278-1	XI-3	SEA	79.1667	5.79167	NA
IRIS_313-12039	NEANG AN::IRGC 81315-1	XI-3	SEA	74.8611	4.71667	NA
IRIS_313-12068	PULUT KETAN::IRGC 82674-2	GJ-trp	SER	95.5556	2.43667	Hap4
IRIS_313-12096	NEANG CHEK::IRGC 83894-1	XI-3	SEA	97.9167	4.83229	Hap1
IRIS_313-12118	OVIBENAMPOTAKA + OVIBE + MAKALIOKA::IRGC 84756-1	XI-2	IOC	79.1667	4.5	Hap1
IRIS_313-12141	HATEA::IRGC 86973-1	Aus	SAE	87.5	5.62562	Hap2
IRIS_313-12144	GINAYANGGANG::IRGC 87131-1	GJ-trp	SER	100	3.66667	Hap4
IRIS_313-12152	DAMM NOEB THNGORN'::IRGC 87428-1	XI-3	SEA	100	3.66667	NA
IRIS_313-12200	LEUANG::IRGC 90000-1	GJ-sbtrp	SEA	9.375	8.625	Hap1
IRIS_313-12291	NGA CHEKH FAT::IRGC 97701-2	XI-adm	SEA	95.8333	4.41667	Hap1
IRIS_313-12292	EMAHTAKYAN::IRGC 97789-1	XI-3	SEA	91.1111	4.02222	Hap1
IRIS_313-12299	MUANG TAY::IRGC 98382-1	GJ-sbtrp	SEA	97.7778	5.04444	Hap1
IRIS_313-12323	BAN KEO::IRGC 99953-1	GJ-sbtrp	SEA	93.4524	5.2619	Hap1
				46.8954	6.81953

## Sheet: Supplementary Table S2
Table S2. Primers used for qRT-PCR.
Gene accession	Forward primers (5'-3')	Reverse primers (5'-3')
UBQ	GCTCCGTGGCGGTATCAT	CGGCAGTTGACAGCCCTAG
LOC_Os07g48570	GGAATCCCACGTGCCTCC	TTGATTCTCACACTCGCTGGAA
LOC_Os07g48630	TTCTCCAGTCCACACACACAAA	TCCCATCATCTCCTCGATCGTA
LOC_Os07g48710	CACCTACATCAGCACCGACC	GAAGGTGTCGAGCATGTGGA
LOC_Os07g48760	AAGAACATGGAGACCGGTGATC	ATTTCCGTGCTTCATCCTCCTT
LOC_Os07g48830	CTTCCTCAACATGTTCTTCCGC	TTGTCCTCCTCCTCCTTGTAGT

## Sheet: Supplementary Table S3
Table S3. Summary of GWAS results.
Trait	SNP	Chr	Position (bp)	P-value	Annotation	Gene ID (MSU V7.0)
SR	rs3_8941759	3	8941759	5.7e-07	Promoter_upstream_gene_variant	LOC_Os03g16210
SR	rs3_16733441	3	16733441	6.44e-07	intergenic_region	LOC_Os03g29370-LOC_Os03g29389
SR	rs6_16283219	6	16283219	9.03e-07	intergenic_region	LOC_Os06g28620-LOC_Os06g28630
SR	rs7_29116312	7	29116312	1.42e-06	missense_variant	LOC_Os07g48630
SR	rs7_29121642	7	29121642	1.09e-06	Promoter_upstream_gene_variant	LOC_Os07g48640
SR	rs7_29122031	7	29122031	5.04e-07	missense_variant	LOC_Os07g48640
SR	rs7_29126046	7	29126046	1.72e-06	intergenic_region	LOC_Os07g48640-LOC_Os07g48650
SR	rs7_29127627	7	29127627	1.07e-06	intergenic_region	LOC_Os07g48640-LOC_Os07g48650
SR	rs7_29127728	7	29127728	1.48e-06	intergenic_region	LOC_Os07g48640-LOC_Os07g48650
SR	rs7_29128028	7	29128028	8.19e-07	intergenic_region	LOC_Os07g48640-LOC_Os07g48650
SR	rs7_29128458	7	29128458	8.62e-07	intergenic_region	LOC_Os07g48640-LOC_Os07g48650
SR	rs7_29128465	7	29128465	9.42e-07	intergenic_region	LOC_Os07g48640-LOC_Os07g48650
SR	rs7_29128526	7	29128526	1.5e-06	intergenic_region	LOC_Os07g48640-LOC_Os07g48650
SR	rs7_29128767	7	29128767	1.98e-06	intergenic_region	LOC_Os07g48640-LOC_Os07g48650
SR	rs7_29129514	7	29129514	8.75e-07	Promoter_upstream_gene_variant	LOC_Os07g48650
SR	rs7_29129912	7	29129912	1.04e-06	Promoter_upstream_gene_variant	LOC_Os07g48650
SR	rs7_29131186	7	29131186	1.34e-06	synonymous_variant	LOC_Os07g48650
SR	rs7_29133810	7	29133810	4.57e-07	intergenic_region	LOC_Os07g48650-LOC_Os07g48660
SR	rs7_29134963	7	29134963	1.76e-06	intergenic_region	LOC_Os07g48650-LOC_Os07g48660
SR	rs7_29136660	7	29136660	6.54e-07	intergenic_region	LOC_Os07g48650-LOC_Os07g48660
SR	rs7_29136940	7	29136940	4.11e-07	intergenic_region	LOC_Os07g48650-LOC_Os07g48660
SR	rs7_29138748	7	29138748	2.15e-06	intergenic_region	LOC_Os07g48650-LOC_Os07g48660
SR	rs7_29140282	7	29140282	1.16e-07	intergenic_region	LOC_Os07g48650-LOC_Os07g48660
SR	rs7_29141455	7	29141455	1.64e-06	intergenic_region	LOC_Os07g48650-LOC_Os07g48660
SR	rs7_29141909	7	29141909	2.27e-06	intergenic_region	LOC_Os07g48650-LOC_Os07g48660
SR	rs7_29153538	7	29153538	1.24e-06	Promoter_upstream_gene_variant	LOC_Os07g48680
SR	rs7_29154995	7	29154995	1.39e-06	intergenic_region	LOC_Os07g48680-LOC_Os07g48700
SR	rs7_29169625	7	29169625	1.73e-07	intergenic_region	LOC_Os07g48690-LOC_Os07g48710
SR	rs7_29170515	7	29170515	1.39e-06	Promoter_upstream_gene_variant	LOC_Os07g48710
SHT	rs1_40816016	1	40816016	1.69e-06	intergenic_region	LOC_Os01g70470-LOC_Os01g70480
SHT	rs3_32025558	3	32025558	1.11e-06	intergenic_region	LOC_Os03g56200-LOC_Os03g56220

## Sheet: Supplementary Table S4
Table S4. Mapping results of RNA-Seq reads of F64 and PK under 24 h heat stress and control conditions.
Sample name	Total reads	Total mapped	Multiple mapped	Unique mapped
F64-1_Control	45070182	41331202 (91.70%)	735565 (1.63%)	40595637 (90.07%)
F64-1_HS	37484512	34380267 (91.72%)	986941 (2.63%)	33393326 (89.09%)
F64-2_Control	42416256	39100453 (92.18%)	867282 (2.04%)	38233171 (90.14%)
F64-2_HS	42389728	38853802 (91.66%)	1178769 (2.78%)	37675033 (88.88%)
F64-3_Control	40673786	38005703 (93.44%)	824132 (2.03%)	37181571 (91.41%)
F64-3_HS	43869112	40293197 (91.85%)	1193336 (2.72%)	39099861 (89.13%)
PK-1_Control	44721362	41849680 (93.58%)	878937 (1.97%)	40970743 (91.61%)
PK-2_HS	44901146	41198804 (91.75%)	1060023 (2.36%)	40138781 (89.39%)
PK-3_Control	43363082	40327969 (93.00%)	982720 (2.27%)	39345249 (90.73%)
PK-3_HS	43878186	39554195 (90.15%)	1127481 (2.57%)	38426714 (87.58%)

## Sheet: Supplementary Table S5
Table S5. The list of 28 candidate genes of qHT7.
Gene ID	Gene Annotation
LOC_Os07g48560	WUSCHEL associated homeobox genes
LOC_Os07g48570	Dof transcription factor
LOC_Os07g48596	Myb transcription factor, putative, expressed
LOC_Os07g48602	EMB1011, putative, expressed
LOC_Os07g48610	Hydrolase, alpha/beta fold family domain containing protein, expressed
LOC_Os07g48620	Expressed protein
LOC_Os07g48630	Ethylene signaling regulator
LOC_Os07g48640	Short chain alcohol dehydrogenase
LOC_Os07g48650	OsSub54 - Putative Subtilisin homologue, expressed
LOC_Os07g48660	bZIP transcription factor
LOC_Os07g48670	Retrotransposon protein, putative, unclassified
LOC_Os07g48680	Zinc finger, C3HC4 type domain containing protein, expressed
LOC_Os07g48690	DUF630/DUF632 domains containing protein, putative
LOC_Os07g48700	Expressed protein
LOC_Os07g48710	VQ domain containing protein, putative, expressed
LOC_Os07g48720	MAG2, putative, expressed
LOC_Os07g48730	Tyrosine protein kinase domain containing protein, putative, expressed
LOC_Os07g48750	Alpha-N-arabinofuranosidase, putative, expressed
LOC_Os07g48760	Calcineurin-like B subunit interacting protein kinase
LOC_Os07g48770	Serine hydrolase domain containing protein, expressed
LOC_Os07g48780	Calmodulin
LOC_Os07g48790	SNF1-related protein kinase regulatory subunit beta-1, putative, expressed
LOC_Os07g48800	VQ domain containing protein, putative, expressed
LOC_Os07g48810	Parvulin-type peptidyl prolyl cis/trans isomerase, putative, expressed
LOC_Os07g48820	Rice TGA factor
LOC_Os07g48830	Glycosyl transferase 8 domain containing protein, putative, expressed
LOC_Os07g48840	Ser/Thr protein phosphatase family protein, putative, expressed
LOC_Os07g48850	Silty endosperm
The genes in Bold represent the screened genes based on the annotation and/or the results of gene-haplotype analysis.

## Sheet: Supplementary Table S6
Table S6. The list of genes likely connected to LOC_Os07g48710 in response to heat stress.
Class	Gene Symbol	Gene ID	Annotation	G1 (F64_Control vs PK_Control)		G2 (F64_HS vs F64_Control)		G3 (F64_HS vs PK_HS)		G4 (PK_HS vs PK_Control)		Correlation coefficient (r) with LOC_Os07g48710
				Fold Change	FDR (adjusted P value)	Fold Change	FDR (adjusted P value)	Fold Change	FDR (adjusted P value)	Fold Change	FDR (adjusted P value)
VQ gene	OsVQ30	LOC_Os07g48710	VQ domain containing protein, putative, expressed	2.84061	0.66919	0.14165	0.037364	85.4969	0.031076	0.00478356	0.002698	-
WRKY gene	OsWRKY36; sgsd3	LOC_Os04g46060	WRKY transcription factors	0.969916	0.98786	0.630112	0.65094	84.0631	0.030378	0.00754795	0.019888	0.999712
Hormone-related genes	OsTAA1;3	LOC_Os01g52010	Auxin Biosynthesis	1.21116	0.84097	1.04078	0.93731	3.79789	0.0092389	0.34151	0.03882	0.973415
	OsIAA30	LOC_Os12g40900	Auxin Signaling	22.6651	0.32417	0.32926	0.63136	179.52	0.046484	0.0442647	0.56995	0.995786
	OsGSK2	LOC_Os05g11730	BR Signaling	1.10727	0.95164	0.852363	0.79942	4.86015	0.0039848	0.201619	0.013625	0.987159
	OsCYP735A4	LOC_Os09g23820	CK Biosynthesis	4.26191	0.84758	0.0128303	0.019225	103.3	0.017223	0.000541407	4.1898e-10	0.999963
	OsCRL4	LOC_Os12g26940	CK Signaling	1.57784	0.80857	0.584895	0.40996	409.381	8.1454e-06	0.00234841	4.591e-05	0.999611
	OsACO2	LOC_Os02g53180	Ethylene Biosynthesis	1.29019	0.82117	1.18886	0.79138	4.27611	0.006511	0.370899	0.02343	0.974846
	OsETR2;1	LOC_Os02g57530	Ethylene Signaling	0.923216	0.93543	0.32685	0.00052592	2.89849	0.030459	0.10839	2.767e-08	0.970273
	GID2	LOC_Os02g36974	GA Signaling	0.749692	0.70009	0.358464	4.1139e-05	1.96246	0.030922	0.140886	1.142e-09	0.959437
	OsJMT1	LOC_Os01g50610	JA Biosynthesis	0.402399	0.69829	1.55672	0.63203	110.148	0.0071636	0.00585912	0.010077	0.999365
	OsJMT2	LOC_Os06g22440	JA Biosynthesis	1.13505	0.9785	3.82988	0.35077	12.3865	0.047811	0.366961	0.64742	0.960319
	OsCOI1	LOC_Os01g63420	JA Signaling	1.00239	0.9975	0.672693	0.13545	2.12638	0.018759	0.327985	0.0021303	0.944711
	OsCOMT	LOC_Os08g06100	SA Biosynthesis	1.44594	0.87102	0.173535	0.0057161	8.1885	0.0025697	0.0321486	2.7627e-09	0.99102
Cell redox homeostasis related genes	OsGRX2	LOC_Os01g09830	Gluten oxoprotein	2.75299	0.31701	0.971972	0.96397	8.35882	5.4079e-06	0.328007	0.32419	0.967748
	OsGRX23	LOC_Os11g43520	Gluten oxoprotein	6.28625	0.64204	3.34707	0.20311	368.239	7.1087e-06	0.0590099	0.60851	0.999801
	OsAPRL2	LOC_Os06g11740	OsAPRL2 adenosine 5%27-phosphosulfate reductase-like OsAPRL2, expressed	2.42133	0.020379	0.670031	0.24972	4.96055	4.1873e-06	0.338893	0.040376	0.914805
	PDIL2;1	LOC_Os05g06430	OsPDIL2-1 protein disulfide isomerase PDIL2-1, expressed	1.89314	0.097148	0.902476	0.83939	3.92829	0.00034207	0.445995	0.046767	0.931768
	PDIL5;1	LOC_Os03g17860	OsPDIL5-1 protein disulfide isomerase PDIL5-1, expressed	1.10898	0.91609	0.237138	2.2874e-06	5.65411	0.00072861	0.0483045	4.0668e-12	0.989419
	PDIL5;4	LOC_Os07g34030	OsPDIL5-4 protein disulfide isomerase PDIL5-4, expressed	1.28964	0.67529	1.14206	0.6461	3.1488	5.4343e-06	0.48113	0.092895	0.957571
	PDIL2;3	LOC_Os09g27830	Protein disulfide isomerase	1.48268	0.61422	4.85039	0.00023504	22.1587	1.4119e-08	0.330655	0.10819	0.98018
	-	LOC_Os02g57380	thioredoxin, putative, expressed	2.22083	0.026487	0.969321	0.93114	11.5083	1.6341e-06	0.192403	0.042312	0.991434
	-	LOC_Os05g11990	TTL1, putative, expressed	0.981308	0.99253	0.857554	0.91553	348.496	0.002675	0.00256665	0.00019044	0.999568
